# Supplementary material for: Screening and Identification of Key Biomarkers in Metastatic Uveal Melanoma: Evidence from a Bioinformatic Analysis
Source: J Clin Med. 2022 Dec 5;11(23):7224. doi: 10.3390/jcm11237224 (PMC9739237; doi:10.3390/jcm11237224)
Supplement: Supplementary file 1 [file jcm-11-07224-s001.zip]

Archive with 1 entries (1 files):
- jcm-2017830-supplementary.pdf
